# Supplementary material for: Direct Z-Scheme Heterojunction Catalysts Constructed by Graphitic-C3N4 and Photosensitive Metal-Organic Cages for Efficient Photocatalytic Hydrogen Evolution
Source: Nanomaterials (Basel). 2022 Mar 7;12(5):890. doi: 10.3390/nano12050890 (PMC8912648; doi:10.3390/nano12050890)
Supplement: Supplementary file 1 [file nanomaterials-12-00890-s001.zip]

Archive with 1 entries (1 files):
- nanomaterials-1588978-supplementary.pdf
